# Supplementary material for: Mitigation of Gastric Damage Using Cinnamomum cassia Extract: Network Pharmacological Analysis of Active Compounds and Protection Effects in Rats
Source: Plants (Basel). 2022 Mar 8;11(6):716. doi: 10.3390/plants11060716 (PMC8949351; doi:10.3390/plants11060716)
Supplement: Supplementary file 1 [file plants-11-00716-s001.zip]

Archive with 1 entries (1 files):
- plants-1618644-supplementary.pdf
